# Supplementary material for: Chemical modification of proteins by insertion of synthetic peptides using tandem protein trans-splicing
Source: Nat Commun. 2020 May 8;11:2284. doi: 10.1038/s41467-020-16208-6 (PMC7210297; doi:10.1038/s41467-020-16208-6)
Supplement: Supplementary file 4 — Source Data [file 41467_2020_16208_MOESM4_ESM.xlsx]

## Sheet: Fig 2c
Fig 2c
							Anti-Nav1.5 C-term (Alomone labs #ASC-013); 1:1500
							HiMark™ Pre-Stained Protein Standard Marker
							3-8% Tris-Acetate Gel
							'overexposed' blot

## Sheet: Fig 2d
	WT						N1472C						K1479 N+C+X rec
	Activation			Inactivation			Activation			Inactivation			Activation			Inactivation
Voltage (mV)	Mean	SD	N	Mean	SD	N	Mean	SD	N	Mean	SD	N	Mean	SD	N	Mean	SD	N
-100				0.962478	0.0560099	12				0.978598	0.033434	14				0.986875	0.0210099	14
-95				0.97109	0.0256204	12				0.969651	0.0313014	14				0.970235	0.0297915	14
-90				0.96391	0.0444089	12				0.955542	0.0435705	14				0.962139	0.0534426	14
-85				0.880558	0.047972	12				0.942352	0.0595371	14				0.938731	0.0655541	14
-80	0.00382613	0.00461533	12	0.762012	0.0646637	12	0.00265764	0.00381816	8	0.888366	0.0746341	14	0.00265681	0.00855956	13	0.883246	0.0977006	14
-75	0.00547734	0.0041595	12	0.585462	0.0914765	12	0.00383983	0.00491012	8	0.747491	0.119179	14	0.0015759	0.00799252	13	0.765589	0.156837	14
-70	0.000747594	0.00449215	12	0.367774	0.0902488	12	0.0019768	0.00886414	8	0.554216	0.134478	14	0.00123187	0.00983025	13	0.554946	0.187314	14
-65	0.00214785	0.00506636	12	0.191941	0.0559803	12	-0.00484198	0.00601053	8	0.344334	0.108781	14	0.00283031	0.0125101	13	0.340839	0.180884	14
-60	0.00532795	0.010276	12	0.0827997	0.0256461	12	0.000277092	0.00497379	8	0.172218	0.0582626	14	-0.000127042	0.0133515	13	0.193651	0.129903	14
-55	0.00320433	0.00662512	12	0.0449916	0.0188844	12	-0.00281791	0.00958969	8	0.0927079	0.0303059	14	0.0111297	0.0186972	13	0.0962162	0.0668869	14
-50	0.0162063	0.0162389	12	0.0307583	0.0344126	12	0.00967107	0.00918971	8	0.0314748	0.0117659	14	0.0406674	0.0404261	13	0.0523607	0.0370606	14
-45	0.0489419	0.030197	12	0.0230123	0.0227273	12	0.0435561	0.0180909	8	0.0202363	0.012267	14	0.093805	0.0753601	13	0.0292684	0.0248051	14
-40	0.214466	0.0935402	12	0.0120264	0.0112122	12	0.151201	0.0855429	8	0.0157078	0.0102421	14	0.252951	0.170341	13	0.0135744	0.011596	14
-35	0.572929	0.10802	12	0.00705998	0.00483806	12	0.44994	0.129265	8	0.0159944	0.0173615	14	0.507118	0.228754	13	0.0186159	0.0187472	14
-30	0.812394	0.0878426	12	0.0106534	0.0184772	12	0.757587	0.106442	8	0.0125754	0.011467	14	0.701786	0.189265	13	0.0262665	0.051074	14
-25	0.940942	0.0502371	12	0.00693811	0.0103964	12	0.963653	0.0566071	8	0.00541925	0.00661309	14	0.889682	0.0935843	13	0.0105954	0.0160287	14
-20	0.984547	0.0268164	12	0.015195	0.0126226	12	0.997254	0.0343971	8	0.00971881	0.00920942	14	0.981883	0.0455638	13	0.0183331	0.0156337	14
-15	1.04388	0.0846242	12				1.00197	0.0484046	8				1.00334	0.0337088	13
Raw IV	Peak current (µA)
	WT													N1472C									K1479 N+C+X rec
Voltage (mV)
-80	-0.00793606	0.0068203	-0.00874641	-0.021081	0.00846186	-0.0157641	-0.00972669	-0.0230156	-0.00922037	-0.00947206	-0.0150176	-0.00868371		-0.014746	0.00515636	0.0030416	-0.010104	-0.00309396	-0.0014403	-0.00996323	-0.00683921		-0.0628302	-0.0104442	0.00185503	0.00717578	-0.0264097	-0.00928463	0.00124309	0.00342111	-0.0200874	0.0109416	0.00269509	0.00400831	-0.0100643
-75	-0.0101592	0.00186919	-0.00114586	-0.0196568	-0.0026084	-0.0152787	-0.00981626	-0.0185033	-0.0192493	-0.0159611	-0.0183302	-0.0247154		-0.0100771	-0.0308474	-0.00410335	-0.0113391	0.00352552	-0.00724436	-0.00348161	-0.00169971		-0.0508705	-0.0135488	0.00193293	0.0021775	0.00156365	-0.00294318	0.00174207	0.0139977	0.00218177	0.00881762	0.0012875	-0.0188969	0.000633219
-70	-0.00377713	-0.00071787	0.0159469	0.0171694	0.00917261	0.00680642	-0.0208009	-0.00916586	-0.00863346	-0.00481402	-0.0147793	-0.00252246		9.62258e-05	0.00942771	0.00538543	0.00804057	0.00071144	-0.0494504	-0.000978208	-0.0101307		-0.0603493	-0.00802743	0.00245649	-0.0104118	-0.00905892	-0.0209018	-0.000986972	0.0250514	0.00189286	0.00782465	0.0105733	-0.00305292	0.0122753
-65	-0.0030086	0.00303419	-0.00675998	0.0111039	0.0141116	-0.00287062	-0.0112993	-0.0152429	-0.00683461	-0.00693369	-0.00818362	-0.0174838		0.0100496	0.0120686	0.0158794	0.00829638	0.017207	0.00962256	-0.000981327	-0.010338		-0.0672885	0.000489505	-0.0229711	-0.000311809	-0.00200583	0.00677467	0.00859173	-8.4588e-05	0.0162375	0.0114775	-0.00833404	-0.0130399	0.0069774
-60	-0.0328295	-0.000701247	0.0214615	0.0179872	-0.0161815	0.00304529	-0.014484	-0.025816	-0.00620448	-0.0272998	0.000395804	-0.00883576		0.0153824	-0.0030998	-0.00117297	0.00724464	-0.00105514	0.00252236	-0.00581204	-0.0101985		-0.0349116	-0.0105102	0.00775346	0.0108968	-0.00222965	-0.00430337	-0.00358078	-0.0268853	0.00966092	0.0247691	-0.0114109	-0.0112055	0.00404143
-55	-0.00692509	0.0113269	0.00246238	0.0122221	-0.00644768	0.00274246	-0.0196052	-0.0159109	-0.0089819	-0.0226958	-0.00701295	-0.00253571		0.00291105	-0.0100085	-0.00176241	0.00245288	0.0230134	-0.000754088	0.00676881	-0.00882174		-0.0736531	-0.00696195	-0.000692139	0.02238	-0.0132713	-0.0104933	-0.0272613	-0.083754	-0.0170394	0.00780151	-0.022364	-0.0420177	-0.0233127
-50	-0.0133316	0.000693768	-0.0158009	-0.00196778	-0.00264388	-0.00782781	-0.0515454	-0.0323701	-0.0326545	-0.0387357	-0.0278139	-0.0909576		-0.0137827	-0.0386766	0.00513826	-0.00650821	-0.00811758	-0.00906163	-0.00631013	-0.0244202		-0.069115	-0.0575226	-0.0111371	-0.0134091	-0.123233	-0.00825735	-0.0497803	-0.211955	-0.0788715	0.00204785	-0.0986245	-0.13218	-0.00978835
-45	-0.0495808	-0.0504867	-0.02151	-0.0193	-0.0432635	-0.0478225	-0.16478	-0.0838511	-0.0516921	-0.128351	-0.0739847	-0.107582		-0.0399837	-0.0328492	-0.0391795	-0.0517547	-0.0348486	-0.0458967	-0.0407745	-0.102496		-0.137895	-0.0581853	-0.0111097	-0.0260756	-0.0565346	-0.0808505	-0.149586	-0.353349	-0.372927	-0.0220794	-0.282345	-0.331026	-0.0568349
-40	-0.136532	-0.139664	-0.265606	-0.170773	-0.231864	-0.214725	-0.557746	-0.246468	-0.175473	-0.431533	-0.387821	-0.477655		-0.13779	-0.0881629	-0.147844	-0.118771	-0.0598609	-0.170653	-0.110603	-0.395086		-0.283921	-0.0937549	-0.0763152	-0.0748052	-0.137349	-0.0828563	-0.742997	-0.631832	-1.06198	-0.0625003	-0.560253	-0.774971	-0.190269
-35	-0.312433	-0.508927	-1.25419	-0.639776	-0.692588	-0.574224	-0.963079	-0.445057	-0.35201	-0.745994	-0.989274	-0.731802		-0.375827	-0.28644	-0.300256	-0.569514	-0.27626	-0.397253	-0.249868	-0.695475		-0.523674	-0.196556	-0.151869	-0.186419	-0.334461	-0.599338	-1.55282	-0.923936	-1.3848	-0.136274	-0.961958	-1.08667	-0.335212
-30	-0.401218	-0.711491	-1.36756	-0.75217	-0.788652	-0.662184	-1.05109	-0.44417	-0.539277	-0.907472	-1.2216	-0.854882		-0.600984	-0.518721	-0.512041	-0.6615	-0.428573	-0.596745	-0.366541	-0.730533		-0.735712	-0.267591	-0.16889	-0.380407	-0.631296	-0.934205	-1.67065	-0.869955	-1.41033	-0.184139	-1.08916	-1.13348	-0.384711
-25	-0.327388	-0.680232	-1.33418	-0.74655	-0.813733	-0.61017	-0.878496	-0.320809	-0.574223	-0.83633	-1.22428	-0.86541		-0.602076	-0.58583	-0.579191	-0.832625	-0.433193	-0.656612	-0.33845	-0.629958		-0.867722	-0.304647	-0.243588	-0.496545	-0.843722	-1.25735	-1.5841	-0.732958	-1.2848	-0.205001	-1.01158	-1.02249	-0.430104
-20	-0.157924	-0.627966	-1.16646	-0.654609	-0.662553	-0.480268	-0.601502	-0.210242	-0.498377	-0.689403	-1.02246	-0.760332		-0.47217	-0.492178	-0.39033	-0.766388	-0.352345	-0.588604	-0.2705	-0.446511		-0.878459	-0.272743	-0.21922	-0.451457	-0.872863	-1.23792	-1.48757	-0.572025	-1.09993	-0.191487	-0.838226	-0.824201	-0.371697
-15	-0.0312473	-0.497087	-0.91349	-0.509692	-0.565231	-0.304122	-0.355548	-0.0930679	-0.36566	-0.514951	-0.729387	-0.639603		-0.306419	-0.379738	-0.293518	-0.577181	-0.242792	-0.434951	-0.203617	-0.24621		-0.759137	-0.209285	-0.150987	-0.370712	-0.76286	-1.20991	-1.28457	-0.367583	-0.936446	-0.131284	-0.565541	-0.654591	-0.274331
-10	-0.00978036	-0.271947	-0.643483	-0.32362	-0.378011	-0.153872	-0.196757	-0.0529959	-0.225171	-0.2818	-0.424385	-0.449497		-0.128352	-0.184203	-0.157888	-0.521937	-0.165418	-0.269819	-0.0922672	-0.0812708		-0.657683	-0.131208	-0.0753836	-0.255076	-0.637971	-0.981295	-1.02558	-0.182375	-0.580347	-0.0621626	-0.353627	-0.495908	-0.183548
-5	-0.0121813	-0.140913	-0.336053	-0.145115	-0.161987	-0.0554569	-0.0999219	-0.0339865	-0.103229	-0.149407	-0.195642	-0.298493		-0.0251749	-0.0587758	-0.0578146	-0.290076	-0.0591677	-0.134095	-0.0274071	-0.028404		-0.47901	-0.076694	-0.0542673	-0.154617	-0.382272	-0.826594	-0.841846	-0.101228	-0.339139	-0.0294121	-0.200142	-0.298312	-0.068775
0	0.00899828	-0.0724219	-0.209108	-0.0418581	-0.0446462	-0.0116242	-0.0792006	-0.0271706	-0.0227833	-0.07859	-0.0756274	-0.181289		-0.00579627	-0.0535184	-0.0207607	-0.120068	-0.011186	-0.0449798	-0.00971556	-0.000308744		-0.246901	-0.0554741	-0.063408	-0.0797357	-0.166066	-0.638514	-0.547511	-0.0544513	-0.19196	-0.00259546	-0.115937	-0.1826	-0.0423068
5	0.011176	-0.0288106	-0.0658452	0.0103448	-0.0145058	0.00861588	-0.0344371	-0.019742	-0.015816	-0.0397458	-0.0292729	-0.0690463		0.00607155	-0.00529498	-0.000180622	-0.0552431	0.00617033	-0.029521	0.00596569	0.0126692		-0.195992	-0.0407272	-0.0292054	-0.0667464	-0.0886795	-0.383616	-0.323176	-0.0317641	-0.111889	0.0133741	-0.0691454	-0.115448	-0.0366696
10	0.0176978	-0.00106372	-0.0255949	0.0239031	-0.00395564	0.0264843	-0.027219	-0.018138	-0.0509166	-0.0174168	-0.018555	-0.011458		0.0264783	-0.00573986	0.00661408	-0.0318368	-0.0209988	-0.0136585	0.0191301	0.0170311		-0.107936	-0.0272735	-0.01189	-0.0329138	-0.0652759	-0.324013	-0.265543	0.00840287	-0.0652745	0.027058	-0.0146727	-0.0568226	0.0144165
15	0.0249117	0.00209627	-0.00869379	0.02515	0.0299781	0.0524091	-0.0135904	-0.0124374	0.0064294	-0.0149125	0.00171078	0.0138789		0.0419399	0.00628803	0.0274163	0.004802	0.0361905	-0.00349284	0.0221119	0.0199473		-0.093578	-0.0108174	0.0011116	-0.0274618	-0.0401154	-0.155469	-0.13426	0.0288504	-0.0535033	0.0324657	0.000869084	-0.036712	0.0176343
20	0.0275206	0.0195266	-0.00514438	0.0210584	0.0391151	0.0526835	0.00113186	-0.00347292	-0.0012229	0.00244043	0.0136052	0.0259665		0.0334427	0.00981584	0.0284208	-0.0041281	0.0163334	-0.00298844	0.0330227	0.0278991		-0.0172544	0.0157944	0.0162399	0.00344612	-0.0112704	-0.123331	-0.0809176	0.0139694	-0.0156853	0.0347895	0.0293998	-0.00658571	0.0368579
25	0.0339434	0.0281906	0.0180336	0.0395549	0.0234084	0.0583705	0.000328116	0.00201735	0.0200686	0.0169529	0.0129973	0.0202943		0.034306	0.0293151	0.0362934	-0.0160371	0.0358662	0.0180949	0.0316173	0.0332072		0.0357885	0.00243554	0.0138748	0.0249748	0.0119757	-0.0670637	-0.0315246	0.0543085	0.00818617	0.0455396	0.0573239	0.0221528	0.0557077
30	0.0320569	0.0199571	0.018479	0.0557875	0.0454265	0.0537101	0.0157183	0.00801315	0.0285766	0.0227196	0.0293514	0.00195976		0.0445489	0.0400961	0.0492765	0.0191427	0.0435691	0.0239013	0.0430048	0.040786		0.068965	0.0338876	0.0157507	0.0374986	0.0138967	-0.0273281	-0.013072	0.0714015	0.0464051	0.0530488	0.0587827	0.0623996	0.0860334
35	0.0388981	0.0392633	0.0234052	0.0592083	0.0345917	0.0609718	0.0255846	0.0424163	-0.00667565	0.0315334	0.0372867	0.0149621		0.0490043	0.0510113	0.0466006	0.0408672	0.0499612	-0.0225786	0.051371	0.0450045		0.0932972	0.0276263	0.0358095	0.0476322	0.03584	-0.013344	0.0242554	0.086331	0.0486073	0.0623024	0.0828212	0.0753965	0.0912622
40	0.0663368	0.0395087	0.0473559	0.0703368	0.0565787	0.072182	0.0239187	0.0555613	0.0359541	0.0382675	0.036948	0.0346876		0.0641391	0.0531108	0.0700302	0.0370388	0.0575933	0.0387746	0.0478477	0.0578129		0.143332	0.0441029	0.0404915	0.057663	0.0139076	0.0263194	0.0445388	0.0937253	0.0601969	0.0752297	0.106874	0.110886	0.105231
GV activation
	WT													N1472C									K1479 N+C+X rec
Voltage (mV)
-80	0.0040718	-0.00256308	0.00194688	0.00774209	-0.00310871	0.00647574	0.00259411	0.0146179	0.00441564	0.00301197	0.00344969	0.00325956		0.00581209	-0.00224387	-0.0014246	0.00457036	0.00214684	0.000575377	0.00922647	0.00259843		0.0242322	0.00974375	-0.00171213	-0.00430647	0.0081049	0.00251672	-0.000301375	-0.00138925	0.00472699	-0.0112926	-0.000802179	-0.00137633	0.00639418
-75	0.005641	-0.00074997	0.000271763	0.00770418	0.00102166	0.00672737	0.00281424	0.0126682	0.00984356	0.0054271	0.00449844	0.00986048		0.00426055	0.0143583	0.00205969	0.0054292	-0.00261275	0.00309081	0.00343884	0.000693918		0.02074	0.0134779	-0.00191087	-0.00139078	-0.000509632	0.000841507	-0.000446101	-0.00607853	-0.000546849	-0.00975123	-0.000409108	0.00689999	-0.000429585
-70	0.00228517	0.000308931	-0.00404715	-0.00721405	-0.00384724	-0.00322896	0.00644671	0.00680594	0.00473603	0.00175874	0.00389314	0.00107387		-4.38723e-05	-0.00471662	-0.00291202	-0.00408915	-0.000565739	0.0226375	0.00103512	0.00446913		0.0260946	0.00855218	-0.00261432	0.0071068	0.00314776	0.00632267	0.0002678	-0.0116897	-0.000507478	-0.00931955	-0.00360313	0.0011902	-0.00893357
-65	0.00199931	-0.00140791	0.00184489	-0.00502772	-0.00637005	0.0014761	0.00381074	0.0123637	0.00404334	0.00273691	0.00232642	0.00797841		-0.0049716	-0.00652622	-0.00930504	-0.0044989	-0.0147607	-0.00475176	0.00111819	0.00496018		0.0309708	-0.000561347	0.0264732	0.000228527	0.000746327	-0.00217542	-0.00247896	4.26505e-05	-0.0046792	-0.0148109	0.00306189	0.00545277	-0.00547627
-60	0.0241972	0.000353013	-0.00633449	-0.0088299	0.00790722	-0.00170936	0.00535721	0.0230706	0.00398299	0.0117187	-0.000122194	0.00434441		-0.0083171	0.00182376	0.000750123	-0.00420744	0.000982514	-0.001352	0.0071737	0.00536318		0.017176	0.0130497	-0.00974307	-0.00862215	0.000892821	0.00147248	0.00110305	0.0147436	-0.00300931	-0.0348728	0.00454753	0.00505255	-0.00344197
-55	0.00572947	-0.006231	-0.000791277	-0.0065512	0.00343413	-0.00169462	0.00802779	0.0158296	0.00630242	0.0106764	0.00236876	0.00135147		-0.00173526	0.00645669	0.00124037	-0.00153339	-0.0234327	0.000441952	-0.00911293	0.00513202		0.0389181	0.00942365	0.000956158	-0.01924	0.00575259	0.00384248	0.00900714	0.0503402	0.00577497	-0.012084	0.00973775	0.0205551	0.0217023
-50	0.0125698	-0.000420669	0.00557196	0.0011615	0.00154737	0.00537942	0.0236372	0.0363194	0.0252635	0.0201539	0.0103704	0.0529224		0.00915381	0.0276157	-0.00402045	0.00440514	0.00911789	0.00585804	0.00934343	0.015895		0.039439	0.0855798	0.0170825	0.0126193	0.0582187	0.00325193	0.0177343	0.140927	0.0293119	-0.00352502	0.0473244	0.070665	0.0100471
-45	0.0543328	0.0340994	0.00840344	0.0126747	0.0280978	0.037016	0.0858577	0.107862	0.0445635	0.0747013	0.030782	0.0689125		0.029978	0.0262593	0.0345134	0.03819	0.0436437	0.0330792	0.0670702	0.0757146		0.0855223	0.09609	0.0191533	0.0271065	0.0293469	0.0344404	0.0578131	0.262861	0.153406	0.042766	0.150874	0.195079	0.0650066
-40	0.178598	0.106456	0.116313	0.126381	0.169139	0.190234	0.336449	0.371455	0.170798	0.284954	0.182507	0.340314		0.118595	0.0800476	0.148983	0.0963298	0.0847088	0.138958	0.204622	0.337363		0.192839	0.173972	0.150191	0.0868462	0.079112	0.0384324	0.313794	0.533425	0.489123	0.138391	0.337751	0.508763	0.245718
-35	0.506869	0.445133	0.624774	0.542271	0.576216	0.594715	0.689751	0.809709	0.393405	0.569204	0.535779	0.587316		0.379643	0.300943	0.353441	0.512735	0.44931	0.371718	0.528145	0.703581		0.393071	0.416181	0.348162	0.245051	0.216362	0.305126	0.722857	0.901645	0.724495	0.352166	0.665181	0.805175	0.497064
-30	0.856704	0.729972	0.789902	0.74594	0.763408	0.825308	0.926233	1.01925	0.707541	0.819914	0.779145	0.785413		0.734662	0.646596	0.724566	0.669187	0.819386	0.656267	0.903503	0.906528		0.617106	0.65964	0.463621	0.576269	0.465714	0.527033	0.866274	1.00577	0.853914	0.571332	0.882953	0.963866	0.669727
-25	1.02227	0.843905	0.916852	0.892045	0.94163	0.954659	1.00592	0.996579	0.912056	0.926181	0.949544	0.929662		0.931816	0.897605	1.02721	0.961143	1.00455	0.875588	1.00053	1.01078		0.824725	0.898561	0.833162	0.887473	0.724069	0.795329	0.92695	1.03936	0.923109	0.7957	0.990847	1.0201	0.906484
-20	0.917168	0.985164	0.989317	0.983721	0.952926	1.00907	0.98309	1.01059	1.00277	0.986007	1.01155	0.983199		0.995671	0.978319	0.927121	1.03001	1.03809	0.99676	0.998688	1.01338		0.963148	1.0012	0.994428	0.983805	0.895285	0.891072	0.998828	1.04874	0.971641	0.992297	1.03701	0.994565	0.992462
-15	1.29571	1.06035	1.01169	1.03179	1.07378	0.9724	1.01476	0.988305	1.00344	1.0395	0.996104	1.03872		1.01358	1.07419	1.05515	0.928189	0.980563	1.00888	1.00087	0.954312		0.98333	1.01696	1.01654	1.03472	0.972215	1.01029	1.01171	0.953071	1.07361	1.02317	0.949385	0.999268	0.999148
Inactivation	Peak current (µA)
Voltage (mV)	WT													N1472C															K1479C N+C+X rec
-100	-0.269426	-1.755	-0.681209	-1.1253	-0.619054	-0.55361	-0.579601	-0.775747	-1.11839	-0.841893	-1.78738	-1.52393		-1.62659	-0.535997	-0.372321	-0.464947	-0.872954	-0.446251	-0.931376	-0.661794	-1.39356	-0.384206	-0.506293	-0.837621	-0.610589	-1.82136		-0.973511	-0.39978	-0.348675	-0.536924	-1.37691	-1.56133	-0.715569	-1.25546	-1.32845	-0.948973	-1.04912	-1.52594	-0.464485	-0.724116
-95	-0.290518	-1.7	-0.640734	-1.25613	-0.671944	-0.550836	-0.604734	-0.751251	-1.07892	-0.823823	-1.7725	-1.52576		-1.66931	-0.525022	-0.398774	-0.467764	-0.814534	-0.448183	-0.878189	-0.642197	-1.35171	-0.380734	-0.509237	-0.824646	-0.602508	-1.84416		-0.970459	-0.387573	-0.319286	-0.530254	-1.38891	-1.52429	-0.688299	-1.22641	-1.32379	-0.951533	-1.04486	-1.52964	-0.472254	-0.71221
-90	-0.315725	-1.63	-0.637976	-1.08829	-0.691841	-0.534176	-0.583662	-0.775418	-1.03114	-0.843516	-1.78148	-1.56943		-1.70288	-0.519503	-0.35011	-0.479168	-0.851685	-0.428731	-0.797349	-0.641541	-1.3577	-0.383686	-0.497968	-0.805149	-0.622189	-1.82653		-0.98877	-0.390625	-0.298366	-0.564104	-1.34994	-1.57709	-0.610572	-1.16866	-1.34401	-0.960627	-1.03897	-1.55945	-0.464797	-0.705593
-85	-0.259827	-1.416	-0.654877	-1.18518	-0.59935	-0.483733	-0.541443	-0.679508	-0.970494	-0.739755	-1.64653	-1.43364		-1.62354	-0.518215	-0.388943	-0.513424	-0.801074	-0.436823	-0.744613	-0.562361	-1.27025	-0.368276	-0.502704	-0.805341	-0.646526	-1.78496		-0.946045	-0.387573	-0.322336	-0.580357	-1.38275	-1.50931	-0.526644	-1.16765	-1.30682	-0.902573	-1.02821	-1.476	-0.446765	-0.688164
-80	-0.216396	-1.16	-0.555592	-0.969333	-0.515396	-0.401473	-0.52027	-0.628994	-0.887983	-0.628275	-1.47792	-1.28059		-1.52283	-0.477453	-0.351197	-0.48668	-0.758931	-0.412879	-0.653137	-0.566932	-1.12388	-0.375203	-0.462551	-0.757305	-0.641941	-1.74094		-0.918579	-0.369263	-0.317971	-0.5696	-1.34925	-1.46528	-0.424402	-1.04951	-1.25836	-0.830159	-0.945143	-1.48238	-0.418073	-0.636384
-75	-0.169373	-0.732	-0.456534	-0.893615	-0.451734	-0.281447	-0.424748	-0.454376	-0.683246	-0.468118	-1.09349	-1.03066		-1.36414	-0.43974	-0.22423	-0.383185	-0.750607	-0.375644	-0.472086	-0.470515	-0.865451	-0.3383	-0.402151	-0.652287	-0.555145	-1.54357		-0.796509	-0.38147	-0.307058	-0.555942	-1.29378	-1.36572	-0.27295	-0.82804	-1.10869	-0.670489	-0.800078	-1.26669	-0.332233	-0.513065
-70	-0.108055	-0.385	-0.330161	-0.595683	-0.278182	-0.150993	-0.310236	-0.30573	-0.440924	-0.332319	-0.659852	-0.697372		-1.05286	-0.348959	-0.144325	-0.324527	-0.615445	-0.274877	-0.309531	-0.304225	-0.569853	-0.297355	-0.29175	-0.501444	-0.392301	-1.27465		-0.540161	-0.286865	-0.242944	-0.466644	-1.25253	-1.22445	-0.156345	-0.504169	-0.809004	-0.465476	-0.554195	-1.0036	-0.231841	-0.342111
-65	-0.0756628	-0.208	-0.168183	-0.308874	-0.121376	-0.0842901	-0.200299	-0.196243	-0.244974	-0.195077	-0.364976	-0.397949		-0.695801	-0.22913	-0.100018	-0.240596	-0.497671	-0.17535	-0.158184	-0.198395	-0.298561	-0.186999	-0.173804	-0.31015	-0.254708	-0.799744		-0.378418	-0.189209	-0.176221	-0.377154	-1.01518	-0.859738	-0.114103	-0.259464	-0.457007	-0.25363	-0.292658	-0.706877	-0.14528	-0.197419
-60	-0.0459007	-0.113	-0.101894	-0.148653	-0.0872395	-0.0487784	-0.104737	-0.0947135	-0.124232	-0.0965682	-0.157663	-0.17185		-0.372314	-0.148006	-0.0574045	-0.140253	-0.273148	-0.101551	-0.0920097	-0.127043	-0.152419	-0.105344	-0.0953491	-0.163158	-0.133879	-0.399301		-0.296021	-0.180054	-0.120067	-0.214947	-0.748226	-0.510152	-0.062868	-0.135699	-0.240147	-0.176734	-0.151253	-0.401694	-0.103015	-0.104546
-55	-0.0491759	-0.101	-0.0630047	-0.0907019	-0.0466249	-0.04837	-0.0751452	-0.0644731	-0.0627074	-0.06317	-0.073326	-0.0931425		-0.219727	-0.0810982	-0.0430845	-0.0801064	-0.174456	-0.0702113	-0.0839649	-0.0991535	-0.0909133	-0.0689561	-0.0769028	-0.093742	-0.0842061	-0.170911		-0.180054	-0.152588	-0.102252	-0.115384	-0.367247	-0.267928	-0.0481324	-0.111514	-0.166716	-0.124462	-0.0712241	-0.210153	-0.0761485	-0.0947499
-50	-0.0652678	-0.082	-0.0454851	-0.0442495	-0.0361349	-0.0370212	-0.0465829	-0.0522419	-0.0412511	-0.0581093	-0.0461005	-0.0844668		-0.112915	-0.0424603	-0.0414877	-0.0462055	-0.0560589	-0.0395369	-0.04302	-0.0605202	-0.0495178	-0.0463458	-0.0445786	-0.0418543	-0.0563311	-0.0792785		-0.137329	-0.15564	-0.0545648	-0.0727524	-0.220904	-0.174724	-0.0486643	-0.0611419	-0.125831	-0.0930522	-0.0811347	-0.115573	-0.0786833	-0.0821109
-45	-0.0470654	-0.07	-0.0312549	-0.040876	-0.0341179	-0.0286581	-0.0537086	-0.0728746	-0.0442127	-0.0475513	-0.0476668	-0.0686422		-0.088501	-0.0369819	-0.0243298	-0.035977	-0.0532571	-0.0215576	-0.0511894	-0.0530941	-0.0345891	-0.0435051	-0.0452792	-0.0554672	-0.0471323	-0.0775366		-0.140381	-0.131226	-0.0356172	-0.0528353	-0.114994	-0.124833	-0.056436	-0.0650013	-0.0913748	-0.0795766	-0.0799899	-0.0790447	-0.0934301	-0.0742339
-40	-0.0353155	-0.055	-0.0292904	-0.0358529	-0.0338574	-0.0380328	-0.0487573	-0.0340478	-0.0365578	-0.0434862	-0.0353687	-0.0484434		-0.088501	-0.0251944	-0.030489	-0.0496878	-0.0362674	-0.0249754	-0.0440572	-0.0470901	-0.0465758	-0.0428306	-0.030401	-0.044916	-0.0382232	-0.0703537		-0.137329	-0.119019	-0.0302074	-0.0410674	-0.070276	-0.0967194	-0.0419237	-0.054843	-0.0865838	-0.0910318	-0.0722674	-0.0833476	-0.0667911	-0.0787161
-35	-0.0257349	-0.052	-0.0336267	-0.0304986	-0.0325439	-0.0290109	-0.0401767	-0.0380504	-0.0396942	-0.0365426	-0.0368456	-0.0582252		-0.0640869	-0.0342716	-0.0273624	-0.0392435	-0.0379254	-0.0471295	-0.0189476	-0.0396112	-0.0317296	-0.0422903	-0.0462831	-0.0312904	-0.0457228	-0.0720108		-0.140381	-0.128174	-0.0303838	-0.0579172	-0.0610437	-0.078407	-0.0406835	-0.0619878	-0.0695924	-0.096346	-0.0684695	-0.0772097	-0.0799483	-0.0797964
-30	-0.0365263	-0.055	-0.0677479	-0.0163677	-0.0330416	-0.0263637	-0.0333303	-0.0288402	-0.048143	-0.0320737	-0.0334144	-0.0450877		-0.0732422	-0.0369871	-0.0213878	-0.0380728	-0.0254595	-0.0207486	-0.047411	-0.0419065	-0.0459121	-0.0409598	-0.0281844	-0.0368002	-0.0618205	-0.0694274		-0.128174	-0.17395	-0.04758	-0.0484672	-0.0812884	-0.0807544	-0.0236315	-0.0461865	-0.0872464	-0.0722427	-0.0550065	-0.095559	-0.0522056	-0.094684
-25	-0.0358365	-0.052	-0.0299875	-0.0319872	-0.0260411	-0.0345145	-0.0380919	-0.0266377	-0.0373871	-0.0341979	-0.0399999	-0.042245		-0.0915527	-0.0257747	-0.0189506	-0.0370267	-0.0292925	-0.0248779	-0.0337639	-0.0500139	-0.0217918	-0.0375765	-0.0253284	-0.0258301	-0.0388635	-0.0540347		-0.109863	-0.12207	-0.0506168	-0.0429998	-0.0754479	-0.0693823	-0.0324213	-0.0568097	-0.0782081	-0.0826728	-0.0605739	-0.0734704	-0.0560913	-0.0769037
-20	-0.0298517	-0.049	-0.0440887	-0.0443727	-0.0352361	-0.0254983	-0.0330699	-0.055006	-0.0744013	-0.0415214	-0.0590198	-0.0574452		-0.0762939	-0.0315047	-0.0179684	-0.0344188	-0.0335943	-0.0295663	-0.0413798	-0.0570635	-0.0397211	-0.0377458	-0.0293482	-0.0311743	-0.0412336	-0.0508856		-0.12207	-0.128174	-0.0487976	-0.0445411	-0.103062	-0.0799451	-0.0299195	-0.0676088	-0.0872061	-0.073871	-0.056613	-0.0863809	-0.0640885	-0.0909039

## Sheet: Fig 3c
Fig 3c
				Anti-Nav1.5 C-term (Alomone labs #ASC-013); 1:1500
				HiMark™ Pre-Stained Protein Standard Marker
				3-8% Tris-Acetate Gel

## Sheet: Fig 3e
Peak current at -35 mV (µA)		WT	NM	phY	N+C
		2.25	0.77	0.85	0.01
		2.28	0.98	2.51	0.04
		2.89	2.21	0.83	0.07
		1.83	1.57	2.72	0.04
		1.5	0.89	1.08	0.03
		3.4	1.2	1.7	0.06
		1.68	1.14	1.64
		1.18	0.82	3.36
			1.79
Mean		2.12625	1.26333	1.83625	0.041667
SD		0.738646	0.493254	0.938919	0.02137
n		8	9	8	6
All currents normalized to mean current amplitude of WT: 2,1263
Normalized mean		1	0.59416	0.86361	0.019596
Normalized sd		0.347	0.231983	0.441585	0.01005

## Sheet: Fig 3f
	N1472C						Syn [WTnm]						Syn [tAcK1479]						Syn [phY1495]						Syn [double]
	Activation			Inactivation			Activation			Inactivation			Activation			Inactivation			Activation			Inactivation			Activation			Inactivation
Voltage (mV)	Mean	SD	N	Mean	SD	N	Mean	SD	N	Mean	SD	N	Mean	SD	N	Mean	SD	N	Mean	SD	N	Mean	SD	N	Mean	SD	N	Mean	SD	N
-100				0.973823	0.037149	15				0.981771	0.0275379	10				0.978035	0.0225402	21				0.970455	0.0305283	19				0.963208	0.026737	14
-95				0.965492	0.0341954	15				0.975387	0.0201309	10				0.982305	0.0275701	21				0.976581	0.0217831	19				0.968394	0.0250415	14
-90				0.955231	0.0420028	15				0.972168	0.0330824	10				0.975577	0.0196172	21				0.976882	0.0212095	19				0.96677	0.0255801	14
-85				0.946196	0.0592707	15				0.936262	0.0405437	10				0.954681	0.0327694	21				0.980954	0.0193957	19				0.975236	0.0203343	14
-80	0.00272928	0.00357802	9	0.885676	0.07267	15	0.00515907	0.00318045	10	0.865048	0.0651788	10	0.00497562	0.00486624	17	0.920965	0.053582	21	0.00600187	0.00470821	12	0.980936	0.0146853	19	0.00582691	0.0105756	14	0.977419	0.0201974	14
-75	0.00323332	0.00494028	9	0.741903	0.116865	15	0.00627029	0.00422664	10	0.710047	0.0992608	10	0.00476188	0.0064124	17	0.809109	0.0890612	21	0.00274238	0.00415141	12	0.965771	0.0249581	19	0.00399686	0.00463608	14	0.967582	0.0235621	14
-70	0.00075422	0.00906662	9	0.555176	0.12964	15	0.00555204	0.00474963	10	0.467625	0.148626	10	0.00363019	0.00568904	17	0.616682	0.142008	21	0.00149649	0.00600817	12	0.943929	0.0288368	19	0.000707254	0.00904354	14	0.951239	0.0217677	14
-65	-0.00346186	0.00698236	9	0.340598	0.105818	15	0.00461341	0.00377622	10	0.223447	0.0984207	10	0.00120693	0.00645958	17	0.368907	0.135961	21	0.00265977	0.00713534	12	0.860845	0.0660327	19	0.0019878	0.00521492	14	0.898648	0.0359239	14
-60	-0.00102197	0.00606913	9	0.169407	0.057189	15	0.00702658	0.00933933	10	0.0854828	0.0428704	10	0.00067823	0.00895932	17	0.160671	0.0809086	21	0.00234258	0.00663924	12	0.682062	0.121731	19	0.00581712	0.0142091	14	0.729002	0.0556066	14
-55	-0.00365557	0.00931569	9	0.0900835	0.0309218	15	0.012345	0.00720897	10	0.0408609	0.0242866	10	0.00789896	0.00728908	17	0.0655841	0.038417	21	0.0109685	0.0107107	12	0.417446	0.141143	19	0.0060075	0.0182326	14	0.456571	0.0866064	14
-50	0.0100273	0.00866234	9	0.0302975	0.0122204	15	0.0359371	0.0197813	10	0.0159422	0.0115868	10	0.0238261	0.0180189	17	0.0280552	0.0227692	21	0.0334448	0.0177114	12	0.18444	0.103406	19	0.0229352	0.0208827	14	0.189925	0.0574261	14
-45	0.0424438	0.0172483	9	0.019183	0.0125049	15	0.115334	0.047309	10	0.0193393	0.0111018	10	0.0871466	0.0492797	17	0.0148722	0.0104667	21	0.11155	0.0602026	12	0.0644241	0.0482917	19	0.083415	0.0291549	14	0.0684242	0.029186	14
-40	0.155198	0.0809114	9	0.0148749	0.0103833	15	0.304909	0.10978	10	0.0063396	0.00764389	10	0.257277	0.0819162	17	0.0128739	0.0124952	21	0.304695	0.129398	12	0.0261322	0.0176813	19	0.213461	0.0609577	14	0.0291878	0.0155605	14
-35	0.458219	0.123441	9	0.0153475	0.0169165	15	0.597436	0.14981	10	0.0105905	0.00847391	10	0.528678	0.119297	17	0.0161705	0.0172951	21	0.550689	0.156114	12	0.0134113	0.0130538	19	0.50598	0.0942156	14	0.0167784	0.01557	14
-30	0.766571	0.103151	9	0.0132246	0.0113323	15	0.838431	0.11718	10	0.0033094	0.00554724	10	0.77615	0.0864982	17	0.0124033	0.013017	21	0.807254	0.121865	12	0.0146051	0.0180348	19	0.76634	0.080714	14	0.0105499	0.0148875	14
-25	0.963749	0.0529519	9	0.00505797	0.00652434	15	0.969675	0.07883	10	0.0164531	0.0116375	10	0.93968	0.0511571	17	0.00922084	0.00915997	21	0.952462	0.0618757	12	0.00636971	0.00992061	19	0.928836	0.048969	14	0.00986369	0.0132021	14
-20	1.01011	0.050236	9	0.0100241	0.00895282	15	0.98492	0.0611016	10	0.0106298	0.0111526	10	1.00299	0.0399732	17	0.0165869	0.0197259	21	1.01176	0.0262866	12	0.0189531	0.023248	19	1.0034	0.0121588	14	0.020726	0.0210246	14
-15	1.00197	0.0484046	8				1.0229	0.0740811	9				1.00626	0.0491575	17				0.987083	0.0407653	12				1.00083	0.0347391	14
-10	1.03238	0.0417863	5				1.0402	0.0556972	5				0.994296	0.0436064	11				0.984883	0.0641316	12				0.987369	0.0413965	13
Raw IV	Peak current (µA)
	N1472C										NM syn											tAcK1479																		phY1495
Voltage (mV)
-80	-0.00996323	-0.00401055	-0.00683921	-0.014746	0.00515636	0.0030416	-0.010104	-0.00309396	-0.0014403		-0.0117234	-0.0074466	-0.0164268	-0.0155852	-0.0180343	-0.0103475	-0.00367031	-0.00236973	-0.00895452	-0.00699126		-0.0038062	-0.015564	-0.0233568	-0.0146582	-0.00135468	0.00238727	-0.0138671	-0.00121656	-0.0134715	-0.00209723	0.000182314	-0.0114236	-0.00152261	-0.0347287	-0.0155218	-0.00409969	-0.0183008		-0.00330272	-0.00954394	-0.00297993	-0.0237793	0.00287113	-0.00922805	-0.0104149	-0.0103368	-0.00364534	-0.0168726
-75	-0.00348161	0.00182226	-0.00169971	-0.0100771	-0.0308474	-0.00410335	-0.0113391	0.00352552	-0.00724436		-0.0112651	-0.0138142	-0.0152592	-0.00413234	-0.00631523	-0.0113489	-0.0115434	-0.00010573	-0.0452536	-0.00605092		0.00487378	-0.00989502	-0.0172471	-0.00905468	-0.0053151	0.00228308	-0.0180002	-0.0126969	-0.00550531	-0.00299825	-0.00267249	-0.0114372	-0.00883464	-0.0222148	-0.0386282	0.00739089	-0.00593028		-0.021467	-0.00168717	-0.00574625	-0.0071648	0.00617057	-0.00574138	-0.00836398	0.00449802	7.52801e-05	-0.000667007
-70	-0.000978208	0.00936026	-0.0101307	9.62258e-05	0.00942771	0.00538543	0.00804057	0.00071144	-0.0494504		-0.00153877	-0.0069042	-0.0239032	-0.00320954	-0.0124683	-0.0252142	-0.00885923	-0.00283634	-0.00243342	-0.00716408		0.00546775	-0.0307954	-0.00615835	-0.00478623	0.00144895	0.00488902	-0.0041431	-0.00469817	-0.0042899	-0.0148907	0.00153674	-0.00769295	0.00222615	-0.0235443	-0.0222261	-0.00577815	0.00509513		0.006388	0.00339848	-0.00204725	0.0101325	0.0180634	-0.00707184	-0.0103793	-0.000896347	-0.00417679	-0.013298
-65	-0.000981327	-0.007187	-0.010338	0.0100496	0.0120686	0.0158794	0.00829638	0.017207	0.00962256		-0.0029119	-0.0074983	-0.0152491	-0.00302982	-0.00125217	-0.0114067	-0.0148745	0.0011263	-0.00812775	-0.00705138		-9.49237e-05	0.000589287	-0.0108893	0.00625897	-0.00385591	-0.00525384	-0.000174981	0.00852352	-0.00656341	-0.0156803	0.0111168	0.00113227	-0.014991	-0.0165453	-0.0220264	0.00958076	-0.00312787		-0.00533097	0.00123094	-0.0118382	-0.00726775	0.0170675	-0.0080334	0.00352363	0.00733476	-0.00248716	-0.0168793
-60	-0.00581204	0.00981123	-0.0101985	0.0153824	-0.0030998	-0.00117297	0.00724464	-0.00105514	0.00252236		0.0025014	-0.0114151	-0.0288746	-0.0126245	-0.017523	-0.0250548	0.0120037	-0.00163799	-0.00664305	-0.014423		-0.00615512	0.000242137	-0.00491213	0.00831942	0.00867613	0.00469569	-6.42737e-05	0.00954364	-0.000538216	-0.00159374	0.00216716	-0.00696076	0.0072415	-0.0257416	-0.0544416	0.00837612	0.00128706		-0.0156364	0.00423321	0.00589358	0.000306535	-0.016421	0.00468563	-0.0115158	-0.00405076	-0.00160387	-0.0126035
-55	0.00676881	0.00798329	-0.00882174	0.00291105	-0.0100085	-0.00176241	0.00245288	0.0230134	-0.000754088		-0.0218405	-0.0145944	-0.0223974	0.00121837	-0.0192734	-0.0283898	-0.00750436	-0.0184951	-0.0331637	-0.00542308		-0.00880409	0.00306238	-0.00587585	-0.000727309	-0.0249976	0.00683049	-0.00549793	-0.00784886	-0.0142419	-0.0186695	-0.0200929	-0.0103413	-0.0190781	-0.0256905	-0.0185194	-0.00606344	-0.0209327		-0.0665037	-0.00417693	-0.0180777	-0.00640385	-0.011933	-0.00575426	-0.011946	0.00494979	-0.0134812	-0.00940822
-50	-0.00631013	-0.00878312	-0.0244202	-0.0137827	-0.0386766	0.00513826	-0.00650821	-0.00811758	-0.00906163		-0.035416	-0.0363395	-0.0155835	-0.0464912	-0.0454335	-0.113837	-0.0132321	-0.0718258	-0.0412501	-0.0409046		-0.0477745	-0.0138368	-0.062127	-0.0164368	-0.101603	-0.0188688	-0.00674578	-0.0155669	-0.0462457	-0.0339369	-0.0186305	-0.0012567	-0.00846084	-0.0419024	-0.0523392	-0.0012967	-0.14213		-0.0869133	-0.0262235	-0.0839964	-0.0227653	-0.0622579	-0.014119	-0.0177636	-0.0375295	-0.00642528	-0.0134332
-45	-0.0407745	-0.0199051	-0.102496	-0.0399837	-0.0328492	-0.0391795	-0.0517547	-0.0348486	-0.0458967		-0.109118	-0.0957044	-0.0612367	-0.125179	-0.0879565	-0.317278	-0.0811052	-0.252492	-0.192349	-0.0665698		-0.103276	-0.0922594	-0.192506	-0.0719587	-0.240763	-0.0198463	-0.018378	-0.0524499	-0.162282	-0.174646	-0.0632487	-0.063139	-0.0359561	-0.120997	-0.140724	-0.00516662	-0.319165		-0.217356	-0.133341	-0.181836	-0.107597	-0.205021	-0.0536836	-0.0527089	-0.0455665	-0.0508518	-0.0609392
-40	-0.110603	-0.0944561	-0.395086	-0.13779	-0.0881629	-0.147844	-0.118771	-0.0598609	-0.170653		-0.185501	-0.221626	-0.136096	-0.313874	-0.262064	-0.664526	-0.171947	-0.646196	-0.409819	-0.183815		-0.21453	-0.261677	-0.338526	-0.212244	-0.59453	-0.109672	-0.1144	-0.134138	-0.487902	-0.428066	-0.190773	-0.114892	-0.124372	-0.35883	-0.330887	-0.0604008	-0.647242		-0.495591	-0.234822	-0.515192	-0.408603	-0.554823	-0.125844	-0.122623	-0.0950374	-0.137758	-0.148892
-35	-0.249868	-0.218134	-0.695475	-0.375827	-0.28644	-0.300256	-0.569514	-0.27626	-0.397253		-0.234224	-0.418466	-0.25257	-0.791252	-0.416699	-0.887149	-0.357849	-1.03123	-0.639474	-0.311938		-0.442224	-0.441383	-0.649464	-0.334972	-0.970518	-0.196491	-0.221262	-0.256589	-0.863814	-0.641221	-0.451739	-0.163679	-0.302285	-0.651815	-0.669414	-0.100797	-0.920763		-0.797598	-0.281731	-0.62597	-0.782666	-0.790623	-0.203194	-0.227019	-0.19447	-0.19513	-0.27143
-30	-0.366541	-0.274344	-0.730533	-0.600984	-0.518721	-0.512041	-0.6615	-0.428573	-0.596745		-0.338766	-0.450552	-0.412915	-0.995349	-0.425647	-0.939785	-0.416784	-1.09104	-0.788177	-0.301061		-0.545308	-0.594751	-0.741279	-0.395806	-1.00752	-0.234807	-0.353982	-0.313629	-0.992021	-0.697617	-0.657854	-0.192123	-0.315291	-0.841233	-0.912074	-0.215247	-0.909193		-0.852746	-0.332674	-0.765714	-0.947161	-0.804112	-0.249836	-0.442973	-0.308338	-0.336707	-0.351801
-25	-0.33845	-0.230021	-0.629958	-0.602076	-0.58583	-0.579191	-0.832625	-0.433193	-0.656612		-0.297239	-0.357407	-0.471188	-0.97205	-0.360924	-0.804118	-0.374884	-0.992364	-0.731221	-0.259369		-0.456426	-0.614773	-0.709718	-0.359102	-0.861178	-0.255574	-0.41108	-0.334027	-0.98843	-0.594545	-0.64322	-0.163963	-0.324976	-0.829633	-0.925728	-0.233842	-0.804026		-0.775626	-0.282542	-0.719637	-0.936007	-0.747816	-0.244076	-0.558052	-0.319147	-0.344521	-0.393133
-20	-0.2705	-0.166681	-0.446511	-0.47217	-0.492178	-0.39033	-0.766388	-0.352345	-0.588604		-0.166679	-0.195075	-0.440944	-0.806611	-0.24492	-0.632367	-0.315673	-0.798654	-0.574084	-0.14704		-0.295144	-0.522207	-0.567912	-0.308375	-0.711541	-0.194771	-0.361573	-0.27587	-0.860177	-0.41579	-0.522426	-0.0980207	-0.248045	-0.710648	-0.867946	-0.197101	-0.617641		-0.655402	-0.204111	-0.574999	-0.866499	-0.61296	-0.219849	-0.531072	-0.289367	-0.314036	-0.355832
-15	-0.203617	-0.0525753	-0.24621	-0.306419	-0.379738	-0.293518	-0.577181	-0.242792	-0.434951		-0.0853228	-0.0953606	-0.327067	-0.621703	-0.126066	-0.357184	-0.174176	-0.514031	-0.318116	-0.0808207		-0.14888	-0.395766	-0.426448	-0.210064	-0.501904	-0.0964889	-0.295063	-0.167772	-0.661427	-0.207529	-0.309158	-0.0547484	-0.110555	-0.568071	-0.72205	-0.156697	-0.36616		-0.498257	-0.134733	-0.428993	-0.734796	-0.46068	-0.148684	-0.464532	-0.207134	-0.273236	-0.263154
-10	-0.0922672	0.0189688	-0.0812708	-0.128352	-0.184203	-0.157888	-0.521937	-0.165418	-0.269819		-0.049929	-0.0584431	-0.19206	-0.407311	-0.0958792	-0.205443	-0.0752147	-0.268526	-0.127353	-0.0483227		-0.0840233	-0.247368	-0.281104	-0.0904975	-0.257699	-0.0496285	-0.199779	-0.0809026	-0.455429	-0.109639	-0.184487	-0.0277335	-0.052595	-0.347383	-0.554283	-0.071764	-0.145033		-0.332817	-0.0826671	-0.312687	-0.618572	-0.288888	-0.0965475	-0.32305	-0.125644	-0.19533	-0.179424
-5	-0.0274071	0.0218299	-0.028404	-0.0251749	-0.0587758	-0.0578146	-0.290076	-0.0591677	-0.134095		-0.0400345	-0.0364196	-0.114753	-0.203617	-0.0644808	-0.13453	-0.0415974	-0.164289	-0.0699511	-0.0391941		-0.0569667	-0.122725	-0.139877	-0.0402582	-0.148548	-0.0317605	-0.0877092	-0.0549548	-0.25175	-0.0551423	-0.0842031	-0.00747972	-0.0340641	-0.186993	-0.361447	-0.0409445	-0.0694933		-0.216266	-0.0448279	-0.150732	-0.471684	-0.173609	-0.0638714	-0.215486	-0.0679939	-0.14655	-0.118288
0	-0.00971556	0.0451541	-0.000308744	-0.00579627	-0.0535184	-0.0207607	-0.120068	-0.011186	-0.0449798		-0.0334819	-0.0358404	-0.0571827	-0.0963737	-0.0428818	-0.0911645	-0.00625274	-0.0852325	-0.0717802	-0.0260683		-0.0426766	-0.0635275	-0.0701761	-0.00863315	-0.0557779	-0.0251017	-0.037948	-0.0342481	-0.121438	-0.0382576	-0.0390108	0.00320392	-0.00284523	-0.109256	-0.228154	0.00140477	-0.051826		-0.133537	-0.0245039	-0.106057	-0.370758	-0.101233	-0.0358238	-0.119544	-0.029924	-0.0956798	-0.077094
5	0.00596569	0.0476268	0.0126692	0.00607155	-0.00529498	-0.000180622	-0.0552431	0.00617033	-0.029521		-0.0204666	-0.0487482	-0.0518613	-0.0582983	-0.0353596	-0.0641733	-0.00926779	-0.0505893	-0.0498211	-0.0300633		-0.0320092	-0.029978	-0.0282768	0.0208714	-0.0258132	-0.0101107	-0.0262778	-0.0191716	-0.0687905	-0.0201135	-0.0224385	0.0070913	0.0061765	-0.0854002	-0.141321	0.00678367	-0.0136949		-0.087635	-0.0184972	-0.050164	-0.216863	-0.0788969	-0.00190918	-0.0801232	-0.0257188	-0.0732976	-0.0497499
10	0.0191301	0.0555935	0.0170311	0.0264783	-0.00573986	0.00661408	-0.0318368	-0.0209988	-0.0136585		-0.0247085	9.37762e-05	-0.0377011	-0.0268064	-0.0466279	-0.0440493	0.00395051	-0.0420506	-0.0258647	-0.00904295		-0.0149294	-0.0268072	-0.0222585	0.0315997	0.00561571	0.00838956	-0.0112083	0.00209736	-0.0457463	-0.00708096	0.00321828	-0.0143785	0.00734986	-0.0498618	-0.119285	0.00706152	-0.00159037		-0.0415314	-0.0175108	-0.0353974	-0.126333	-0.0145394	0.00257686	-0.0498515	-0.00348933	-0.026002	-0.0331085
15	0.0221119	0.0702128	0.0199473	0.0419399	0.00628803	0.0274163	0.004802	0.0361905	-0.00349284		-0.0081468	0.0169582	-0.0241973	-0.00588738	-0.0160494	-0.0336647	0.00729899	-0.00288836	-0.0306434	0.009437		-0.0082996	-0.00157204	-0.00790018	0.0467077	-0.00104143	0.00591985	0.00304441	0.000835164	-0.0247421	0.0167168	0.0147925	0.0270636	0.0248583	-0.0390227	-0.0572177	0.0221815	0.000196819		-0.0250009	0.00912784	-0.0162037	-0.0565249	0.0206959	0.0142622	-0.0370375	0.00748483	-0.0426949	-0.0205312
20	0.0330227	0.0668061	0.0278991	0.0334427	0.00981584	0.0284208	-0.0041281	0.0163334	-0.00298844		-0.00480199	0.0350132	-0.00855512	0.00329116	-0.00684802	-0.0160986	0.0237174	-0.00200954	0.00422844	0.00768198		0.0029475	0.00612057	-0.00370388	0.0375118	0.0235331	0.0185554	-0.00396799	0.0216034	0.00400568	0.0316279	0.0179917	0.0305428	0.0282015	-0.0212761	-0.0438454	0.0277316	0.0217316		0.010725	0.00927199	0.0235713	-0.0180265	0.0416725	0.0251602	-0.015316	0.0183516	-0.000648403	-0.00699222
25	0.0316173	0.0865209	0.0332072	0.034306	0.0293151	0.0362934	-0.0160371	0.0358662	0.0180949		0.0183219	0.0346483	-0.0180296	0.0105896	-0.00308892	-0.00533614	0.0276074	0.0144474	0.00182548	0.0196769		0.0238526	0.00876591	0.0246191	0.0649679	0.0346491	0.0300815	0.0259574	0.0338944	0.012961	0.032019	0.0389227	0.0413761	0.046893	-0.0182125	-0.0353537	0.0302539	0.0280686		0.0301089	0.0282207	0.0163329	0.00699659	0.065735	0.0184502	-0.00498734	0.0256859	-0.00092253	0.00161992
30	0.0430048	0.0925757	0.040786	0.0445489	0.0400961	0.0492765	0.0191427	0.0435691	0.0239013		0.0138846	0.034764	0.0115063	0.0304979	0.0135916	0.0033593	0.0478114	0.0335755	0.00611871	0.0307921		0.0323255	0.0228291	0.0357437	0.0598733	0.0616031	0.0332573	0.0413898	0.0339401	0.021892	0.0574923	0.0468374	0.0290878	0.0374703	0.0129948	-0.00733162	0.0401367	0.0353619		0.038758	0.0542511	0.0384849	0.0255129	0.0828333	0.0299828	0.00655582	0.0328231	-0.0013292	0.0137918
35	0.051371	0.0927462	0.0450045	0.0490043	0.0510113	0.0466006	0.0408672	0.0499612	-0.0225786		0.00975468	0.0631411	0.0243852	0.0368021	0.0118928	0.0183429	0.0447247	0.040229	0.0184733	0.0288019		0.041777	0.0278872	0.0450732	0.0788521	0.0660473	0.0445325	0.0415618	0.0653741	0.0529636	0.0680671	0.0605943	0.0544114	0.0588737	0.0268572	0.0125763	0.0511831	0.037245		0.0586646	0.0324487	0.0690427	0.0476226	0.102547	0.0433188	0.0139342	0.0378026	0.0196722	0.0228471
40	0.0478477	0.106333	0.0578129	0.0641391	0.0531108	0.0700302	0.0370388	0.0575933	0.0387746		0.0222222	0.0654738	0.0336184	0.0501348	-0.00736635	0.0242101	0.056371	0.0471473	0.0433218	0.036001		0.0402346	0.0473411	0.0591455	0.112982	0.0691719	0.0484448	0.0426153	0.0710347	0.0619801	0.0865411	0.0798672	0.0624007	0.0509556	0.0312044	0.0152891	0.0463408	0.0591414		0.0928541	0.0574265	0.0693476	0.0653417	0.121705	0.0441268	0.0208354	0.0465761	0.0334282	0.0210752
GV activation
	N1472C										NM syn											tAcK1479																		phY1495
Voltage (mV)
-80	0.00922647	0.0033024	0.00259843	0.00581209	-0.00224387	-0.0014246	0.00457036	0.00214684	0.000575377		0.00805969	0.00416424	0.00847717	0.00480823	0.0109093	0.00405234	0.00209573	0.000596473	0.00276067	0.0056669		0.0017741	0.00715619	0.0102281	0.00905286	0.000393762	-0.00210002	0.00940896	0.000843584	0.00408298	0.000768767	-7.30432e-05	0.015014	0.00100543	0.0120921	0.00534454	0.00428594	0.00530732		0.00136053	0.0102636	0.00132905	0.00979061	-0.00119864	0.0118834	0.0056216	0.0087666	0.0035887	0.0119428
-75	0.00343884	-0.00161876	0.000693918	0.00426055	0.0143583	0.00205969	0.0054292	-0.00261275	0.00309081		0.00835304	0.00833588	0.00841499	0.00135976	0.00411232	0.0047506	0.00707703	2.85152e-05	0.0149835	0.0052873		-0.0024471	0.0048565	0.00805695	0.00599552	0.00165402	-0.00215947	0.0130236	0.0094425	0.00177803	0.00118296	0.00114751	0.0161942	0.00627829	0.00824957	0.014121	-0.00826836	0.00184633		0.00941847	0.00194114	0.0027321	0.00311686	-0.00274694	0.00787725	0.00479631	-0.00407228	-7.86014e-05	0.00050356
-70	0.00103512	-0.0090264	0.00446913	-4.38723e-05	-0.00471662	-0.00291202	-0.00408915	-0.000565739	0.0226375		0.00123829	0.00452385	0.0141532	0.00113144	0.00879128	0.0113352	0.00586365	0.000823854	0.00087005	0.00678962		-0.00297503	0.0162076	0.00308272	0.00341556	-0.000485165	-0.00500052	0.00321061	0.00376707	0.00148277	0.00636074	-0.000710826	0.0118053	-0.00171247	0.00936648	0.00865913	0.00695151	-0.00171229		-0.00299771	-0.00420373	0.00104221	-0.00467224	-0.00861245	0.010382	0.00634817	0.000870252	0.00464238	0.0107556
-65	0.00111819	0.00757911	0.00496018	-0.0049716	-0.00652622	-0.00930504	-0.0044989	-0.0147607	-0.00475176		0.00256171	0.00537452	0.00974726	0.00115012	0.000962597	0.0055375	0.0106961	-0.000354438	0.00315824	0.00730049		5.63644e-05	-0.000334321	0.005871	-0.00484303	0.00139728	0.00584957	0.000145969	-0.00741379	0.0024399	0.00730156	-0.00557267	-0.00189646	0.0125684	0.00708728	0.0091851	-0.0124662	0.00114184		0.00268878	-0.00164626	0.00648523	0.00356508	-0.00875988	0.0126817	-0.00230878	-0.00767696	0.00295502	0.014701
-60	0.0071737	-0.0114145	0.00536318	-0.0083171	0.00182376	0.000750123	-0.00420744	0.000982514	-0.001352		-0.00242679	0.00902996	0.0200517	0.00519097	0.0148073	0.0132189	-0.00944862	0.000562371	0.00282666	0.0164532		0.00402207	-0.000148987	0.00286956	-0.00702994	-0.00342568	-0.00573612	5.80577e-05	-0.00907017	0.000216419	0.000815624	-0.00118563	0.0128324	-0.00667086	0.0119432	0.0244206	-0.0118664	-0.000514205		0.00852404	-0.00616188	-0.00349455	-0.000160613	0.00912591	-0.00799911	0.00812484	0.00459863	0.0020467	0.0118904
-55	-0.00911293	-0.0103569	0.00513202	-0.00173526	0.00645669	0.00124037	-0.00153339	-0.0234327	0.000441952		0.0236169	0.0128799	0.017025	-0.000546433	0.0180806	0.0164023	0.00652447	0.00698566	0.0155934	0.00688794		0.00639571	-0.00205832	0.00374529	0.000676889	0.0108414	-0.00924195	0.00541466	0.00822113	0.0062361	0.0106046	0.0120982	0.0211987	0.0195007	0.0130001	0.00898737	0.00942696	0.00923483		0.0394422	0.00666944	0.0116811	0.00360079	0.00723037	0.0106942	0.00912929	-0.00613887	0.0185794	0.00968155
-50	0.00934343	0.0128767	0.015895	0.00915381	0.0276157	-0.00402045	0.00440514	0.00911789	0.00585804		0.0432521	0.0362639	0.0130831	0.0229321	0.0478982	0.072678	0.0128473	0.030147	0.0216717	0.058598		0.0390701	0.0102466	0.0435697	0.0170232	0.0488751	0.0286093	0.00730308	0.0181595	0.0222265	0.0216572	0.012472	0.00290083	0.00971259	0.0233178	0.0276652	0.00223363	0.0700006		0.0565172	0.0463676	0.0596276	0.0138106	0.041466	0.0287922	0.0148065	0.0512879	0.00962499	0.0152034
-45	0.0670702	0.0335457	0.0757146	0.029978	0.0262593	0.0345134	0.03819	0.0436437	0.0330792		0.153069	0.109871	0.0574088	0.0685913	0.10583	0.226337	0.0891531	0.119243	0.11449	0.109349		0.0966085	0.0760612	0.150046	0.084004	0.130008	0.0342184	0.0220889	0.0690358	0.086434	0.127155	0.0476717	0.166764	0.0470684	0.0747887	0.0816667	0.00997676	0.177897		0.156424	0.264127	0.143204	0.0708655	0.151594	0.121269	0.0483173	0.0693363	0.0834286	0.0766184
-40	0.204622	0.187171	0.337363	0.118595	0.0800476	0.148983	0.0963298	0.0847088	0.138958		0.305647	0.299479	0.144439	0.193431	0.367198	0.537091	0.217793	0.348844	0.281338	0.353826		0.234397	0.243297	0.296945	0.283873	0.365868	0.219148	0.15453	0.202544	0.291389	0.362772	0.164498	0.354597	0.189389	0.249415	0.212867	0.132692	0.415485		0.399267	0.528744	0.455574	0.294328	0.461027	0.318604	0.124862	0.163121	0.249793	0.21055
-35	0.528145	0.524452	0.703581	0.379643	0.300943	0.353441	0.512735	0.44931	0.371718		0.467557	0.687117	0.308843	0.557091	0.698859	0.826991	0.534685	0.649667	0.518501	0.725044		0.580751	0.470495	0.651362	0.524431	0.694186	0.46683	0.341124	0.454315	0.587121	0.65001	0.455063	0.607572	0.55012	0.517512	0.483087	0.256788	0.696759		0.729755	0.734839	0.631049	0.622057	0.749786	0.585084	0.259972	0.382771	0.395438	0.438532
-30	0.903503	0.838448	0.906528	0.734662	0.646596	0.724566	0.669187	0.819386	0.656267		0.857643	0.942589	0.595536	0.817206	0.888937	1.03476	0.759111	0.825134	0.780414	0.882984		0.897336	0.742784	0.867865	0.747093	0.860284	0.687853	0.635585	0.671153	0.782262	0.879752	0.796758	0.894463	0.712876	0.778665	0.74946	0.652541	0.83782		0.902681	1.03101	0.897629	0.839591	0.888051	0.833914	0.57949	0.711278	0.7733	0.66284
-25	1.00053	0.964522	1.01078	0.931816	0.897605	1.02721	0.961143	1.00455	0.875588		1.02837	1.03008	0.828231	0.957068	0.998686	1.08125	0.874237	0.938674	0.929619	1.03053		1.00551	0.92686	0.997921	0.853265	0.912048	0.976141	0.883566	0.903227	0.92809	0.991796	0.976599	1.02359	0.969877	0.9206	0.88312	0.875186	0.947155		0.973919	1.07862	1.00771	0.937831	0.988527	0.968944	0.851214	0.889143	0.912931	0.888347
-20	0.998688	1.11299	1.01338	0.995671	0.978319	0.927121	1.03001	1.03809	0.99676		0.910414	0.903345	0.992077	0.991755	1.00389	1.09185	1.02297	1.00823	1.0193	0.905362		0.98332	0.993041	0.999401	0.988643	0.991968	1.06854	0.967905	1.01299	0.998015	1.02423	1.0627	0.928426	1.08859	0.984247	0.986839	0.963713	1.00826		1.01125	1.01434	0.999618	0.998284	1.00897	1.07662	0.971288	1.01755	0.983383	1.00421
-15	1.00087		0.954312	1.01358	1.07419	1.05515	0.928189	0.980563	1.00888		1.10633	1.12289	1.02201	1.01755	0.996246		0.924723	0.975261	0.936045	1.10508		1.0171	1.01884	1.00268	1.03491	1.0235	0.939196	1.04679	0.95953	1.00405	0.976851	0.952514	1.07413	0.916341	1.04645	1.01584	1.10464	0.97311		0.996857	0.95893	0.983234	0.995765	1.0047	0.950016	1.0607	0.98722	1.04565	0.988792
-10			1.07819	0.984257			1.04469	1.06178	0.992959				0.981994	0.996743			1.10406	1.02488	1.0933				0.985422	0.995541	0.96233	0.978132		1.05043	1.04573	0.999555					0.955161	1.02253	0.906278	1.03614		0.946731	1.03616	1.05141	1.01763	0.933276	0.88729	0.981547	0.928946	0.96094	1.00838
Inactivation	Peak current (µA)
Voltage (mV)	N1472C																NMsyn											tAcK1479
-100	-0.384206	-0.506293	-0.837621	-0.83507	-0.610589	-1.82136	-1.62659	-0.535997	-0.372321	-0.464947	-0.872954	-0.446251	-0.931376	-0.661794	-1.39356		-0.487965	-0.909575	-1.08919	-0.684427	-0.365455	-0.881824	-1.19359	-1.67655	-1.23666	-1.43041		-1.96842	-0.3893	-2.09481	-0.927262	-0.625995	-1.55074	-1.34131	-0.674123	-0.862122	-2.29049	-0.448092	-0.34564	-1.03195	-0.551437	-0.696217	-0.848519	-1.00931	-1.26724	-1.18371	-0.678223	-1.29213
-95	-0.380734	-0.509237	-0.824646	-0.835326	-0.602508	-1.84416	-1.66931	-0.525022	-0.398774	-0.467764	-0.814534	-0.448183	-0.878189	-0.642197	-1.35171		-0.500262	-0.89941	-1.06247	-0.668305	-0.370578	-0.872196	-1.22015	-1.59127	-1.23849	-1.42721		-1.9868	-0.382143	-2.07909	-0.953761	-0.642478	-1.52961	-1.39027	-0.667202	-0.888036	-2.23548	-0.455971	-0.352465	-1.03188	-0.547453	-0.676507	-0.889607	-0.998923	-1.25394	-1.22066	-0.650016	-1.3092
-90	-0.383686	-0.497968	-0.805149	-0.873845	-0.622189	-1.82653	-1.70288	-0.519503	-0.35011	-0.479168	-0.851685	-0.428731	-0.797349	-0.641541	-1.3577		-0.496528	-0.902641	-1.0926	-0.647308	-0.383198	-0.815838	-1.29272	-1.56505	-1.17003	-1.4575		-2.00958	-0.394359	-2.09112	-0.972723	-0.646704	-1.56291	-1.35692	-0.657711	-0.857104	-2.18717	-0.444112	-0.342158	-1.02306	-0.528647	-0.668743	-0.863115	-0.982778	-1.29068	-1.18	-0.689292	-1.27361
-85	-0.368276	-0.502704	-0.805341	-0.917208	-0.646526	-1.78496	-1.62354	-0.518215	-0.388943	-0.513424	-0.801074	-0.436823	-0.744613	-0.562361	-1.27025		-0.490617	-0.906236	-1.04148	-0.617503	-0.356191	-0.799891	-1.13786	-1.54907	-1.21886	-1.36759		-1.99261	-0.391404	-2.04642	-0.862486	-0.61159	-1.5583	-1.37727	-0.643597	-0.859074	-2.09179	-0.432802	-0.349509	-1.00886	-0.502965	-0.662213	-0.826404	-0.974595	-1.23993	-1.17757	-0.705801	-1.2443
-80	-0.375203	-0.462551	-0.757305	-0.78302	-0.641941	-1.74094	-1.52283	-0.477453	-0.351197	-0.48668	-0.758931	-0.412879	-0.653137	-0.566932	-1.12388		-0.456633	-0.856819	-0.958061	-0.550173	-0.371482	-0.770917	-1.01472	-1.34777	-1.126	-1.22058		-1.90001	-0.422433	-1.91151	-0.876278	-0.617053	-1.53649	-1.32603	-0.5924	-0.818895	-1.96612	-0.432025	-0.344767	-0.964649	-0.433087	-0.629903	-0.877484	-0.971943	-1.20056	-1.09523	-0.619531	-1.19566
-75	-0.3383	-0.402151	-0.652287	-0.620265	-0.555145	-1.54357	-1.36414	-0.43974	-0.22423	-0.383185	-0.750607	-0.375644	-0.472086	-0.470515	-0.865451		-0.419281	-0.787608	-0.849729	-0.411641	-0.306586	-0.588583	-0.794368	-1.06711	-0.947306	-0.989595		-1.71575	-0.376146	-1.74508	-0.659577	-0.571094	-1.43649	-1.2623	-0.485122	-0.704972	-1.66743	-0.394929	-0.32269	-0.884372	-0.362364	-0.616608	-0.748146	-0.907261	-1.02185	-0.965836	-0.47498	-1.07637
-70	-0.297355	-0.29175	-0.501444	-0.536333	-0.392301	-1.27465	-1.05286	-0.348959	-0.144325	-0.324527	-0.615445	-0.274877	-0.309531	-0.304225	-0.569853		-0.34478	-0.629968	-0.580429	-0.21953	-0.239181	-0.392997	-0.363348	-0.629489	-0.643383	-0.676872		-1.36759	-0.289754	-1.40284	-0.458602	-0.48835	-1.28501	-1.06449	-0.340359	-0.578982	-1.02605	-0.363278	-0.25295	-0.700436	-0.191974	-0.505579	-0.65432	-0.756224	-0.738862	-0.654268	-0.299217	-0.84794
-65	-0.186999	-0.173804	-0.31015	-0.28884	-0.254708	-0.799744	-0.695801	-0.22913	-0.100018	-0.240596	-0.497671	-0.17535	-0.158184	-0.198395	-0.298561		-0.214826	-0.362302	-0.262939	-0.109535	-0.130889	-0.190277	-0.182113	-0.288961	-0.358976	-0.358231		-0.874004	-0.194538	-0.874237	-0.240544	-0.359588	-0.966514	-0.781326	-0.194822	-0.320028	-0.419516	-0.275173	-0.181484	-0.41804	-0.128612	-0.327995	-0.38391	-0.483306	-0.413083	-0.323474	-0.150126	-0.51829
-60	-0.105344	-0.0953491	-0.163158	-0.149132	-0.133879	-0.399301	-0.372314	-0.148006	-0.0574045	-0.140253	-0.273148	-0.101551	-0.0920097	-0.127043	-0.152419		-0.12061	-0.156196	-0.117252	-0.0793427	-0.0755134	-0.0977343	-0.0950336	-0.142609	-0.156071	-0.147117		-0.419921	-0.123464	-0.420521	-0.119934	-0.186879	-0.545217	-0.415422	-0.110629	-0.131269	-0.155112	-0.155137	-0.106475	-0.19649	-0.092918	-0.155628	-0.171875	-0.250623	-0.161379	-0.129474	-0.0724747	-0.239687
-55	-0.0689561	-0.0769028	-0.093742	-0.0814024	-0.0842061	-0.170911	-0.219727	-0.0810982	-0.0430845	-0.0801064	-0.174456	-0.0702113	-0.0839649	-0.0991535	-0.0909133		-0.081182	-0.088036	-0.0723829	-0.0901964	-0.0510902	-0.0685252	-0.0708647	-0.0752191	-0.0969983	-0.0905037		-0.187592	-0.0820685	-0.179612	-0.088364	-0.115114	-0.267614	-0.204999	-0.0704602	-0.0830868	-0.0918555	-0.0843244	-0.0579356	-0.0980218	-0.0749115	-0.102032	-0.108717	-0.115359	-0.101016	-0.0598781	-0.0503547	-0.101012
-50	-0.0463458	-0.0445786	-0.0418543	-0.0465051	-0.0563311	-0.0792785	-0.112915	-0.0424603	-0.0414877	-0.0462055	-0.0560589	-0.0395369	-0.04302	-0.0605202	-0.0495178		-0.0552087	-0.0559663	-0.0578708	-0.0462579	-0.0450972	-0.0648591	-0.0645906	-0.0652248	-0.0670725	-0.0694461		-0.105908	-0.0712597	-0.106851	-0.0570046	-0.0698758	-0.152188	-0.0883605	-0.0545222	-0.046144	-0.0827219	-0.0561089	-0.0507292	-0.0532186	-0.0630836	-0.0597891	-0.0829412	-0.0837415	-0.0593518	-0.060139	-0.0556838	-0.0708334
-45	-0.0435051	-0.0452792	-0.0554672	-0.0382239	-0.0471323	-0.0775366	-0.088501	-0.0369819	-0.0243298	-0.035977	-0.0532571	-0.0215576	-0.0511894	-0.0530941	-0.0345891		-0.0503698	-0.0578611	-0.0645071	-0.0544239	-0.0500049	-0.0676511	-0.0703494	-0.0625511	-0.0659611	-0.074538		-0.0861047	-0.049464	-0.0758681	-0.0675516	-0.0550019	-0.0698313	-0.0637792	-0.0548039	-0.0558272	-0.0853211	-0.0366195	-0.0501727	-0.0502269	-0.0658152	-0.0535857	-0.0635676	-0.0750783	-0.0597054	-0.0473707	-0.0429343	-0.0639279
-40	-0.0428306	-0.030401	-0.044916	-0.0371448	-0.0382232	-0.0703537	-0.088501	-0.0251944	-0.030489	-0.0496878	-0.0362674	-0.0249754	-0.0440572	-0.0470901	-0.0465758		-0.0416203	-0.0368595	-0.0537997	-0.0530294	-0.0374856	-0.0520399	-0.0719377	-0.065401	-0.0570761	-0.0530042		-0.0794637	-0.0355509	-0.068074	-0.0602351	-0.0459727	-0.0609706	-0.0619702	-0.0675184	-0.0793312	-0.0886781	-0.0350341	-0.0418608	-0.0503901	-0.0645388	-0.0519536	-0.0755793	-0.0765534	-0.0573496	-0.0415839	-0.0524996	-0.0556485
-35	-0.0422903	-0.0462831	-0.0312904	-0.0398618	-0.0457228	-0.0720108	-0.0640869	-0.0342716	-0.0273624	-0.0392435	-0.0379254	-0.0471295	-0.0189476	-0.0396112	-0.0317296		-0.0416663	-0.0451202	-0.0597749	-0.0497728	-0.0437424	-0.0475667	-0.0891007	-0.063376	-0.0672173	-0.0505999		-0.0687622	-0.0498935	-0.0846338	-0.0556429	-0.0446262	-0.0444131	-0.0652281	-0.0416076	-0.053536	-0.0765481	-0.0471647	-0.0581278	-0.0618746	-0.0628565	-0.0471267	-0.074236	-0.0979222	-0.0443461	-0.0508572	-0.0635464	-0.0630304
-30	-0.0409598	-0.0281844	-0.0368002	-0.054007	-0.0618205	-0.0694274	-0.0732422	-0.0369871	-0.0213878	-0.0380728	-0.0254595	-0.0207486	-0.047411	-0.0419065	-0.0459121		-0.0436358	-0.0343472	-0.0565341	-0.0457219	-0.0432969	-0.0344561	-0.0547409	-0.0446208	-0.0576155	-0.0629821		-0.0875386	-0.0454348	-0.0827025	-0.0508656	-0.0648897	-0.0587679	-0.0686196	-0.0744009	-0.0559625	-0.0598976	-0.0375442	-0.0478666	-0.053901	-0.0453442	-0.0506779	-0.073905	-0.0764888	-0.0490788	-0.0372804	-0.0450606	-0.0466807
-25	-0.0375765	-0.0253284	-0.0258301	-0.0343069	-0.0388635	-0.0540347	-0.0915527	-0.0257747	-0.0189506	-0.0370267	-0.0292925	-0.0248779	-0.0337639	-0.0500139	-0.0217918		-0.0606627	-0.0429397	-0.0659517	-0.0646219	-0.0404324	-0.0498841	-0.0791308	-0.063559	-0.0722622	-0.0520261		-0.0686452	-0.0450965	-0.079532	-0.0553557	-0.0505615	-0.057099	-0.0586822	-0.0543196	-0.0574009	-0.0781078	-0.0347063	-0.0529514	-0.042645	-0.0476228	-0.0497471	-0.0638252	-0.0654861	-0.0563701	-0.0489427	-0.0428737	-0.052552
-20	-0.0377458	-0.0293482	-0.0311743	-0.0469302	-0.0412336	-0.0508856	-0.0762939	-0.0315047	-0.0179684	-0.0344188	-0.0335943	-0.0295663	-0.0413798	-0.0570635	-0.0397211		-0.0576001	-0.0553246	-0.0662964	-0.0466656	-0.0392656	-0.038437	-0.0626876	-0.0687274	-0.0599139	-0.0513619		-0.0814881	-0.0596552	-0.0918925	-0.0679452	-0.0554347	-0.0583278	-0.0705478	-0.0930509	-0.0558061	-0.0785564	-0.0274287	-0.0456687	-0.0522637	-0.0597377	-0.0581309	-0.0745804	-0.056686	-0.0593255	-0.0328838	-0.0500765	-0.0572022
[truncated: 33 more columns]

## Sheet: Fig 6c
Fig 6c
								Anti-P2X2 C-term (Alomone labs #APR-003); 1:2000
								Novex™ Sharp Pre-stained Protein Standard Marker
								4-12% Bis-Tris Gel

## Sheet: Fig 6d
Raw data: ATP-induced current size (µA)
log[ATP]	WT' S54C						N+C+Xrec (WT)									K71Q								N+C+Xrec (K71Q)
-5.5	0.066	0.009	0.043	0.019	0.106		0.1	0.08	0.04	0.13	0.014	0.015	0.014	0.047
-5	0.513	0.05	0.549	0.294	1.325		0.83	1.01	0.43	1.15	0.314	0.256	0.181	0.473
-4.5	1.557	0.206	1.92	1.142	3.982		2.58	3.07	1.44	4.21	1.355	0.974	0.757	1.948
-4	2.079	0.359	2.63	1.687	5.172		4.05	4.41	2.12	6.56	2.007	1.453	1.125	2.9
-3.5	2.212	0.424	2.753	1.77	5.46		3.87	4.18	2.07	5.76	2.192	1.618	1.261	3.156		0	0	0	0	0	0	0
-3	2.23	0.491	2.819	1.737	5.422		4.32	4.58	2.25	6.58	2.232	1.7	1.288	3.166		0.09	0	0.18	0.14	0.45	0.09	0.04		0.01	0.01	0.02	0.01	0.01	0	0	0	0
-2.5																5.22	4.04	5.72	4.2	4.77	1.17	0.63		0.15	0.14	0.1	1.12	0.72	0.093	0.055	0.063	0.089
-2																6.5	5.98	6.66	7.83	7.03	6.72	3.76		1.13	1.03	0.52	2.27	1.68	0.491	0.262	0.337	0.475
-1.5																8.02	7.84	8.67	9.3	8.4	9.97	5.72							0.873	0.511	0.575	0.818
-1.3																10.2	10.26	10.84	10.82	9.6	10.19	5.93		1.76	1.58	0.82	3.18	2.51	1.067	0.625	0.685
log[ATP]	'WT' S54C			+ 'rec' WT			K71Q			+ 'rec' (K71Q)
	Mean	SD	N	Mean	SD	N	Mean	SD	N	Mean	SD	N
-5.5	1.86657	0.697674	5	1.48701	0.578289	8
-5	18.7081	5.6353	5	16.9967	2.9375	8
-4.5	63.4671	12.403	5	61.6298	3.20211	8
-4	89.9353	9.4454	5	92.2862	4.68674	8
-3.5	96.6412	5.82941	5	93.92	4.46134	8	0	0	7
-3	99.4879	0.813831	5	100	0	8	1.44029	1.52188	7	0.483665	0.776569	9
-2.5							36.2758	18.0864	7	14.5641	10.0655	9
-2							65.4854	5.52517	7	58.4808	10.344	9
-1.5							86.1106	8.50727	7	86.8799	8.8054	4
-1.3							100	0	7	100	0	8

## Sheet: Fig 6f
Raw data: ATP-induced current size (nA)
	N+C+X syn (WT)								N+C+X syn (K71Orn)										N+C+X syn (K71hLys)
log[ATP]
-5.5	0	0	0	0	0	0	0
-5	33	39	82	144	53	29	26
-4.5	170	202	345	577	262	153	138
-4	310	352	580	848	390	250	228												4	1	2	0
-3.5	393	409	662	1021	375	273	283									4			34	8	12	13	3
-3	493	459	700	1067	359	262	325		86	46	127	87	85	52	61	24	23		88	32	35	31	11
-2.5									298	181	426	182	245	231	170	77	70		159	62	70	46	20
-2									538	347	720	338	422	394	319	170	146		287	126	140	73	43
-1.5																			435	211	248	211	78
-1.3									716	528	1120	607	659	565	491	230	273		465	222	285	214	90
Normalized data
log[ATP]	+ 'syn' WT			+ 'syn' K71Orn			+ 'syn' K71hLys
	Mean	SD	N	Mean	SD	N	Mean	SD	N
-5.5	0	0	7
-5	10.3733	2.72792	7
-4.5	49.6484	10.6571	7
-4	80.5186	12.5269	7				0.503105	0.375445	4
-3.5	91.7591	6.88684	7	1.73913	0	1	4.90681	1.71808	5
-3	98.2889	3.13372	7	11.0867	2.03777	9	14.4656	2.72458	5
-2.5				35.0805	5.1001	9	26.0801	5.18296	5
-2				65.218	7.29476	9	49.898	10.5012	5
-1.5							92.1752	5.20387	5
-1.3				100	0	9	100	0	5

## Sheet: Fig S1c
Peak current (µA)
K1479 N+C+X					K1479 N+C+X (C1472A)					K1479 N+X+C (S1503A)
Day 1	Day 2	Day 3			Day 1	Day 2	Day 3			Day 1	Day 2	Day 3
2.49	9.98	15.8			0	0	0.36			0	0.57	2.64
2.71	4.51	20.7			0	0.03	0.2			0	1.58	2.79
3.3	8.09	16.4			0	0.04	0.66			0	0.37	3.32
1.9	3.75	16.3			0						0.27	2.05
0.21	4.09	10.6									0.19	2.76
0.34	4.09	6.82									0.43	0.46
0.19	4.38											0.05
												3.59
												0.21
K1479 N+C+X	Mean	SD	n		K1479 N+C+X (C1472A)	Mean	SD	n		K1479 N+X+C (S1503A)	Mean	SD	n
24 hrs	1.59143	1.3236	7		Day 1	0	0	4		Day 1	0	0	3
48 hrs	5.55571	2.45051	7		Day 2	0.035	0.00707107	3		Day 2	0.568333	0.512656	6
72 hrs	14.4367	4.92236	6		Day 3	0.406667	0.233524	3		Day 3	1.98556	1.38115	9

## Sheet: Fig S3a
	peak current (µA)
Voltage	WT									[NM]syn										[phY]syn									N+C
-80	-0.0427246	-0.104594	-0.0305205	-0.0414736	-0.0680532	-0.038459	-0.0298592	-0.0641334		-0.0154432	-0.0512318	-0.0467598	-0.0589287	-0.0375604	-0.0334944	-0.0314176	-0.045559	-0.0503061		-0.0784845	-0.0380323	-0.0399093	-0.108335	-0.0328397	-0.0754311	-0.0516622	-0.0340454		-0.0440692	-0.0482263	-0.123749	-0.168159	-0.0893912	-0.135127
-75	-0.0488281	-0.0869065	-0.0220444	-0.0402943	-0.0907048	-0.0506277	-0.0221827	-0.0612302		0.0194398	-0.0266348	-0.0440932	-0.0601596	-0.058247	-0.0467539	-0.0277	-0.0353209	-0.0492902		-0.0909105	-0.0338792	-0.0461117	-0.0986837	-0.0236927	-0.0772631	-0.0570744	-0.031643		-0.0480224	-0.0466332	-0.131178	-0.162725	-0.0836426	-0.137943
-70	-0.0366211	-0.102969	0.0244641	-0.0310814	-0.06366	-0.0498835	-0.0210089	-0.0529425		-0.0238554	-0.0319436	-0.0269943	-0.0482439	-0.0327851	-0.0313397	-0.038166	-0.0248768	-0.044124		-0.07318	-0.037752	-0.042998	-0.0864361	-0.0298714	-0.076136	-0.0417883	-0.0332294		-0.0310487	-0.0510655	-0.121873	-0.120748	-0.0692919	-0.127241
-65	-0.0488281	-0.147068	0.0266289	-0.0241488	-0.0739323	-0.043593	-0.025014	-0.0491795		-0.0119709	-0.0328288	-0.0289842	-0.0439358	-0.0419428	-0.0329964	-0.0368518	-0.0397261	-0.0353508		-0.0705214	-0.0432915	-0.0455112	-0.0882905	-0.0388984	-0.0760558	-0.0492689	-0.035739		-0.0502187	-0.0445083	-0.0899541	-0.107848	-0.0572271	-0.127671
-60	-0.134277	-0.0821072	0.0329981	-0.0289269	-0.0717145	-0.0642462	-0.0352349	-0.0375975		0.0791247	-0.0587789	-0.0450913	-0.0471123	-0.0495168	-0.0402074	-0.0328126	-0.0477089	-0.0477735		-0.102151	-0.0453317	-0.0747198	-0.0769795	-0.0771971	-0.0734734	-0.0545402	-0.0338338		-0.0405642	-0.015511	-0.111723	-0.0817811	-0.0667376	-0.107354
-55	-0.43335	-0.144567	-0.0357131	-0.0473978	-0.121669	-0.0963495	-0.0764399	-0.06582		-0.0499762	-0.185361	-0.0747624	-0.0496289	-0.0641091	-0.0510504	-0.043956	-0.0990044	-0.0816597		-0.275742	-0.0807058	-0.228752	-0.0881869	-0.218899	-0.0893654	-0.0822159	-0.0736388		-0.0258689	-0.0240824	-0.100887	-0.0686151	-0.0651524	-0.0915759
-50	-1.27869	-0.3674	-0.150747	-0.120535	-0.376401	-0.669608	-0.280501	-0.135905		-0.202796	-0.872646	-0.214236	-0.122387	-0.221931	-0.13482	-0.0960538	-0.289411	-0.203503		-3.0504	-0.16017	-2.7295	-0.144965	-1.10785	-0.184342	-0.19807	-0.20448		-0.0400455	-0.00822766	-0.0640183	-0.0676494	-0.058144	-0.084542
-45	-2.29492	-0.925117	-0.638513	-0.458192	-1.24998	-3.91552	-1.18887	0.457948		-0.650159	-2.25538	-0.618599	-0.299659	-0.542736	-0.367076	-0.214353	-1.26249	-0.621993		-3.71648	-0.37094	-2.92623	-0.293013	-2.69434	-0.352983	-0.707898	-0.749257		-0.0333456	0.0411156	-0.095507	-0.0363683	-0.039387	-0.0845421
-40	-2.47192	-1.82894	-2.07072	-1.34369	-1.52759	-3.7054	-1.68585	-0.948901		-0.959215	-2.37426	-1.30406	-0.635023	-1.01234	-0.756689	-0.495977	-2.37004	-1.43251		-3.62761	-0.641894	-2.75985	-0.588381	-2.85521	-0.806561	-1.54719	-1.44417		-0.0283444	-0.0227425	-0.0589389	-0.0186408	-0.0472228	-0.0668501
-35	-2.2522	-2.28165	-2.88661	-1.82997	-1.50016	-3.3956	-1.68184	-1.1843		-0.97822	-2.20581	-1.57397	-0.888768	-1.19576	-1.14309	-0.821237	-2.4937	-1.78573		-3.36421	-0.847545	-2.51351	-0.827137	-2.72014	-1.08067	-1.69592	-1.63901		-0.0140326	-0.0355215	-0.06862	-0.0380177	-0.034102	-0.0608478
-30	-1.8158	-2.28063	-2.95313	-1.87996	-1.29432	-3.01271	-1.52674	-1.09385		-0.869659	-1.94166	-1.54549	-0.935926	-1.14938	-1.24997	-0.923604	-2.33097	-1.76807		-2.97347	-0.849311	-2.20975	-0.865521	-2.47745	-1.09636	-1.63576	-1.58037		-0.0299864	-0.00763125	-0.0495766	-0.00829404	-0.0382441	-0.0718952
-25	-1.35193	-2.00285	-2.67999	-1.67893	-1.04809	-2.67358	-1.27712	-0.865508		-0.696987	-1.60533	-1.33514	-0.882674	-0.979522	-1.13872	-0.931063	-1.99107	-1.52053		-2.55364	-0.784854	-1.87425	-0.782316	-2.11768	-0.98898	-1.45036	-1.42005		-0.0151694	-0.00931759	-0.0476073	-0.0162162	-0.0291352	-0.0434212
-20	-0.881958	-1.59524	-2.21871	-1.34151	-0.837284	-2.22941	-1.01397	-0.609989		-0.481159	-1.26562	-1.07188	-0.723222	-0.753892	-0.949659	-0.809982	-1.63372	-1.19086		-2.10562	-0.630864	-1.52166	-0.658296	-1.72419	-0.827442	-1.24709	-1.19217		-0.0148721	-0.019013	-0.0429023	-0.0115208	-0.0280388	-0.0578657
-15	-0.372314	-1.10043	-1.59969	-1.02324	-0.541545	-1.84248	-0.707089	-0.349191		-0.243375	-0.918583	-0.750056	-0.517522	-0.497368	-0.706108	-0.634211	-1.21859	-0.824597		-1.65003	-0.423226	-1.17433	-0.492599	-1.33597	-0.612324	-1.00873	-0.931877		-0.031985	0.016667	-0.028401	0.0252693	-0.0212334	-0.0398646
-10	-0.134277	-0.622162	-1.0181	-0.656551	-0.31191	-1.41771	-0.388572	-0.184295		-0.123339	-0.579352	-0.449181	-0.323553	-0.248615	-0.427377	-0.441452	-0.749507	-0.45157		-1.19183	-0.252879	-0.833261	-0.329133	-0.940826	-0.399724	-0.729778	-0.659563		-0.0162899	-0.0103348	-0.0172574	0.0180308	-0.0210924	-0.0362435
-5	0.534058	-0.207369	-0.424722	-0.319431	-0.112548	-0.988783	-0.130317	-0.0808819		0.215361	-0.281923	-0.215782	-0.139181	-0.0627236	-0.194779	-0.231788	-0.372154	-0.173254		-0.759033	-0.14213	-0.526049	-0.199963	-0.55131	-0.197385	-0.47499	-0.406579		0.0103433	0.0140644	-0.0181361	0.0351911	-0.0143426	-0.031543
0	0.933838	0.525733	0.449836	0.222089	0.166378	-0.595837	0.167067	0.25977		0.384937	0.136586	0.143649	0.069738	0.232488	0.111057	-0.0998371	-0.146167	0.292594		-0.392091	0.159405	-0.242109	-0.100605	-0.198652	-0.0838719	-0.269355	-0.199714		-0.0250184	-0.0119787	0.0538229	0.0500173	-0.00731762	-0.0110063
5	1.24817	0.957907	1.00234	0.577808	0.355227	-0.254897	0.424085	0.411204		0.555679	0.44024	0.400057	0.23073	0.401666	0.329716	0.130341	0.324334	0.587991		-0.11386	0.332637	0.113265	0.110467	0.159964	0.218206	-0.0783455	0.147773		-0.0176449	0.0253377	0.0466743	0.0549999	0.024405	0.0194218
10	1.5564	1.2252	1.52546	0.910014	0.546487	0.289753	0.650084	0.550743		0.700909	0.726322	0.609912	0.364326	0.575843	0.526962	0.281445	0.603059	0.863892		0.483077	0.481098	0.408988	0.238185	0.46493	0.3782	0.263443	0.383134		0.0304268	0.0324209	0.0631213	0.0792038	0.0174248	0.0357412
15	1.828	1.72326	2.05009	1.18406	0.722661	0.656393	0.865105	0.668037		0.845183	0.983065	0.819686	0.501986	0.713945	0.697306	0.427297	0.868013	1.11858		0.869057	0.62504	0.679678	0.358555	0.765098	0.562469	0.498181	0.607066		0.0304126	0.0268686	0.096365	0.0868318	0.0382523	0.0577562
20	2.08435	2.05604	2.50031	1.44175	0.873528	0.990074	1.0539	0.799149		0.998319	1.24985	1.01768	0.627322	0.865164	0.856691	0.553352	1.1072	1.34466		1.23633	0.756123	0.967355	0.4689	1.07233	0.711583	0.695651	0.839833		0.0380501	0.0397992	0.107216	0.100217	0.0528926	0.0624462
25	2.32239	2.36822	2.92881	1.65483	1.02588	1.35481	1.23007	0.936101		1.12423	1.46723	1.20603	0.721727	0.996007	1.02446	0.66695	1.33536	1.55364		1.56835	0.884263	1.21235	0.57616	1.34246	0.853473	0.912315	1.03131		0.0373007	0.0264278	0.127888	0.119435	0.0622035	0.0771288
30	2.53296	2.62679	3.33618	1.86666	1.16747	1.69069	1.39345	1.03804		1.25653	1.68811	1.38743	0.818198	1.13183	1.16614	0.771868	1.533	1.7433		1.89769	1.00354	1.46484	0.689964	1.62269	1.00772	1.11369	1.21894		0.0332937	0.0396558	0.143634	0.121154	0.0738157	0.0836189
35	2.70691	2.87196	3.70053	2.06013	1.31302	1.98317	1.55903	1.13749		1.3579	1.9098	1.56863	0.898126	1.25815	1.31181	0.883026	1.74626	1.89144		2.22431	1.12938	1.70787	0.778196	1.86198	1.12954	1.31023	1.41078		0.0327373	0.0426014	0.149169	0.131839	0.0851323	0.0982473
40	2.92358	3.11075	4.03052	2.23013	1.42541	2.26384	1.72345	1.26078		1.48986	2.10516	1.70127	1.00522	1.3607	1.41903	0.968408	1.93965	2.07296		2.54129	1.24731	1.93876	0.868653	2.12045	1.24869	1.4863	1.59676		0.0470829	0.0370258	0.192732	0.120249	0.0829889	0.0983013

[truncated: 11 more sheets: Fig S4c, Fig S4d, Fig S4h, Fig S4i, Fig S5c, Fig S8b, Fig S9d, Fig S9e, Fig S10d, Fig S10e, Fig S11d]
